# Supplementary material for: Pentadecanoic Acid (C15:0), an Essential Fatty Acid, Shares Clinically Relevant Cell-Based Activities with Leading Longevity-Enhancing Compounds
Source: Nutrients. 2023 Oct 30;15(21):4607. doi: 10.3390/nu15214607 (PMC10649853; doi:10.3390/nu15214607)
Supplement: Supplementary file 1 [file nutrients-15-04607-s001.zip]

Archive with 1 entries (1 files):
- nutrients-2677988-supplementary.xlsx
